# Supplementary material for: NOS1AP Gene Variants and Their Role in Metabolic Syndrome: A Study of Patients with Schizophrenia
Source: Biomedicines. 2024 Mar 12;12(3):627. doi: 10.3390/biomedicines12030627 (PMC10968077; doi:10.3390/biomedicines12030627)
Supplement: Supplementary file 1 [file biomedicines-12-00627-s001.zip]

Archive with 1 entries (1 files):
- biomedicines-2871418-supplementary.pdf
